# Supplementary material for: SLC35A2 Deficiency Promotes an Epithelial-to-Mesenchymal Transition-like Phenotype in Madin–Darby Canine Kidney Cells
Source: Cells. 2022 Jul 23;11(15):2273. doi: 10.3390/cells11152273 (PMC9331475; doi:10.3390/cells11152273)
Supplement: Supplementary file 1 [file cells-11-02273-s001.zip]

Archive with 4 entries (4 files):
- cells-1727161-supplementary tabs and figs.pdf
- Video S1.mp4
- Video S2.mp4
- Video S3.mp4
